# Supplementary material for: Phenotypes of macrophages present in the intestine are impacted by stage of disease in cattle naturally infected with Mycobacterium avium subsp. paratuberculosis
Source: PLoS One. 2019 May 23;14(5):e0217649. doi: 10.1371/journal.pone.0217649 (PMC6532939; doi:10.1371/journal.pone.0217649)
Supplement: S1 Dataset — (XLSX) [file pone.0217649.s001.xlsx]

## Sheet: Sheet1
Cow_ID	Status	N Rows	Mean(BA_AM3K_TLR4)	Mean(BA_AM3K_TNFalpha)	Mean(BA_AM3K_IL12)	Mean(BA_AM3K_CD206)	Mean(BA_AM3K_uNOS)	Mean(BA_AM3K_IL23)	Mean(BA_AM3K_IL1beta)	Mean(BA_AM3K_TGFbeta)	Mean(BA_AM3K_IL10)	Mean(BA_AM3K_IFNgamma)	Mean(BA_AM3K_IL1ra)	Mean(BA_AM3K_CD163_All)
10	Clinical	10	141.518	83.235	408.331	196.105	30.185			26.74	243.39			750.503
126	Clinical	10		5.125	89.14		61.904		165.59	149.674	12734	144.687	179.13	458.008
786	Clinical	10	303.214		630.303	365.15	384.604			121.25	631.791		19636.5	1918.02
789	Clinical	10	473.789	202.05	730.532	149.144	39.955		196.09	628.07	4496.88		447.141	1457.97
1442	Clinical	10	79.995	392.93	616.076	275.411	143.88		29.18	253.098	5312.27	5.66	121.3	2782.77
1445	Clinical	10	94.704		343.444	97.27	66.22		15.215		40.503		354.91	904.098
2464	Clinical	10	80.367	71.697	367.64	410.945	938.839		60.54	2980.5	742.795	380.3	13329.9	581.992
2547	Clinical	10	122.249		44.259	18.702	109.244		133.568	164.605	3375.11	15.11	18287	339.036
2603	Clinical	10	32.963	191.32	708.834	237.515	90.922		59.01	160.975	133.747	133.98	234.05	690.198
9959	Clinical	10	7.875		4227.95	41.628	365.502			404.107	9640.45	803.515	1929.98	928.532
82	Control	10		13.56	4359.14	663.063	1075.79	623.474	899.93	6614.55	9494.81	1153.12	905.032	181.314
201	Control	10	51.657	20299.8	7401.02	629.901	738.441		109.7	105.687	13174.7		1946.99	177.897
463	Control	10	9.083	6010.04	9886.81	1801.83	1927.09	590.007	1159.66	3690.17	9403.22	1715.14	13280.2	134.936
2524	Control	10		18.15	1892.18	59.582	188.07		84.582	1068.25	2963.63	164.71	614.484	129.215
2719	Control	10		92.74	3611.49	1611.31	2494.48	1855.69	507.724	21979.1	1918.84	2399	1406.82	141.678
3523	Control	10	36.45	366.35	2239.21	83.978	200.081	38.02	51.93	294.79	5148.73		542.928	178.004
62916	Control	10	115.935		128.532	1011.05	1140.05	122.8	444.425	591.688	3838.33	560.394	2547.02	478.207
62928	Control	10			2026.68	1253.82	1622.31	1650.14	1188.19	109.343	12542.3	2643.62	2645.92	393.444
76	Subclinical	10	0.21		1689.43	604.763	516.203	433.36	373.653	173.984	1692.78	1323.8	1533.92	244.32
541	Subclinical	10	1.305	5.24	2243.06	966.376	1355.78	486.188	660.678	1209.12	1674.24	2534.63	3248.93	178.24
648	Subclinical	10	5.02	112.74	1612.27	169.63	321.326		474.94	459.002	540.149	109.44	1242.02	227.767
1061	Subclinical	10	14.477	363.569	1132.87	453.219	59.193			1109.04	206.933	2908.85	397.551	901.172
1211	Subclinical	10	5.97	79.39	1740.56	195.874	1019.9	699.139	1072.97	706.583	1163.11	10555.7	1221.68	277.191
1308	Subclinical	10	15.133		1980.98	1737.7	1796.86	243.54	496.043		662.762	1249.17	1392.85	162.599
2407	Subclinical	10	45.777	83.813	3993.15	655.198	694.066	1956.58	2582.39	5687.08	2200.67	6700.6	8861.13	106.6
3135	Subclinical	10			7069.06	2856.39	2962.01	3962.06	4244.14	8475.85	15998.7	3744.46	25225.7	124.164
3529	Subclinical	10		757.902	3118.69	1575.87	1671.57	2430.31	2122.44	2115.65	7034.64	3835.4	5212.42	112.612
9614	Subclinical	10	29.578		1839.37	1604.6	1531.7	497.8	855.66	4045.45	2393.34	3707.36	2409.61	346.488
